# Supplementary material for: Microfluidic Synthesis of the Tumor Microenvironment-Responsive Nanosystem for Type-I Photodynamic Therapy
Source: Molecules. 2022 Dec 1;27(23):8386. doi: 10.3390/molecules27238386 (PMC9736763; doi:10.3390/molecules27238386)
Supplement: Supplementary file 1 [file molecules-27-08386-s001.zip]

Archive with 1 entries (1 files):
- molecules-2019264-supplementary.pdf
